# Supplementary material for: Design of experiments for fine-mapping quantitative trait loci in livestock populations
Source: BMC Genet. 2020 Jun 29;21:66. doi: 10.1186/s12863-020-00871-1 (PMC7324978; doi:10.1186/s12863-020-00871-1)
Supplement: Supplementary file 2 — Additional file 2 R script for data simulation and analysis. Running this script performs the complete data analysis and evaluation. It calls functions from Additional file 3. [file 12863_2020_871_MOESM2_ESM.txt]

rm(list = ls())

# LIBRARIES #########################################
library(AlphaSimR)
library(doParallel)
library(data.table)
library(asreml)
library(rlist)
library(magrittr)


# FUNCTIONS #########################################
source('additional_file_3.R')


# GLOBAL SETTINGS ###################################
nfathers.max <- 10
nfam <- 100
nmothers.max <- nfam * nfathers.max
p <- 300
h2 <- 0.3

folder.data <- 'genomic_data'
folder.results <- 'asreml'
folder.fig <- 'figures'

nclust <- 80
runsperexp <- 100
typeI <- 0.01
typeII <- 0.2

plot.alpha <- 0.1
alpha <- seq(0.01, 0.99, 0.01)
which.plot <- max(which(alpha <= plot.alpha))


### data generation and analysis ####################

cl <- makeCluster(nclust)
registerDoParallel(cl)

dir.create(folder.data, showWarnings = F)
dir.create(folder.results, showWarnings = F)
dir.create(folder.fig, showWarnings = F)

for(i in 1:100){
  cat('----------> Repetition', i, '\n')

  #### make covariance matrices
  sim_data(i, dir = folder.data) 

  ## population setting
  load(file.path(folder.data, paste0('popE_', i, '.RData')))
  clusterExport(cl, varlist = 'SP')
  
  for(nqtl in 1:5){
    if(!all(is.finite(pop@pheno[, nqtl]))) next
    qtl.pos <- getQtlMap(trait = nqtl, simParam=SP)$pos * 100
    snp.pos <- founderPop@genMap[[1]] * 100
    qtl.snp <- match(qtl.pos, snp.pos)
    
    for(nfathers in c(10, 5, 1)){
      
      ## sample size calculation
      R <- readRDS(file.path(folder.data, paste0('Rmatrix_window_N', nfathers, '_', i, '.rds')))
      q <- nrow(R)
      
      lambda <- round((1 - h2) / h2 * q) 
      betaSE <- sqrt(h2 / (nqtl - nqtl * h2)) # all QTL with same effect size, LE-assumption
      Meff <- simpleM(R)
      nstart <- start.value(lambda, R, nfathers, alpha = typeI)
      
      nvec <- nstart:1000
      y1 <- sapply(nvec, function(x){pwr.ttest1(x, betaSE, typeI / Meff)})
      nopt.1loc <- min(nvec[y1 >= 1 - typeII], na.rm = T)

      nopt.ploc <- foreach (wdh = 1:runsperexp) %dopar% {
        pos <- position.qtl(q, nqtl, 1)[["arbitrary"]]
        search.best.n.bisection(R, betaSE, lambda, pos, nstart, 5000, typeII, alpha = typeI)
      }
      
      nopt <- c(nopt.1loc, unlist(nopt.ploc))
      write.table(nopt, file.path(folder.results, paste0('nopt_', nqtl, "QTL_N", nfathers, '_', i, '.txt')), col.names = F, row.names = F)
      
      ##  repetitions for validation
      for(gwas in c(T, F)){
        ntotal <- ifelse(gwas, nopt[1], ceiling(median(nopt[-1])))
        nfam <- ceiling(ntotal / nfathers)
        n <- nfam * nfathers
        
        res <- foreach (wdh = 1:runsperexp, .packages = c("AlphaSimR", "asreml")) %dopar% {
          io <- estimate(pop, nfam, nfathers, nmothers.max, p, nqtl, rec)
          if(inherits(io, "try-error")) next else io
        }
        save(res, file = file.path(folder.results, paste0('results_', ifelse(gwas, 'con', 'opt'), '_', nqtl, 'QTL_N', nfathers, '_', ntotal, '_', i, '.Rdata')))
      }
      
    }
  }
}

stopCluster(cl)


### postprocessing data analysis ####################

cl <- makeCluster(nclust)
registerDoParallel(cl)


for(PATTERN in c('opt', 'con')){
  
  ### sensitivity vs. specificity of detecting all QTL simultaneously
  
  for(nqtl in 1:5){
    cat('----> Number of QTL', nqtl, '\n')
    
    for(nfathers in c(10, 5, 1)) {
      
      text <- paste0('results_', PATTERN, '_', nqtl, 'QTL_N', nfathers)
      roc <- list()
      
      for(i in 1:100){
        if(i %% 10 == 1) cat('repetition', i, '\n')
        
        ## population setting
        load(file.path(folder.data, paste0('popE_', i, '.RData')))
        
        qtl.pos <- getQtlMap(trait = nqtl, simParam = SP)$pos * 100
        snp.pos <- founderPop@genMap[[1]] * 100
        qtl.snp <- match(qtl.pos, snp.pos)
        
        files <- list.files(path = folder.results, pattern = paste0(text, '_'))
        f <- files[grep(x = files, pattern = paste0('_', i, '.Rdata'))]
        
        if(length(f) == 1){
          load(file.path(folder.results, f))
          
          roc[[i]] <- foreach(wdh = 1:runsperexp, .export = 'res', .packages = c('magrittr', 'rlist')) %dopar% {
            
            if(all(is.finite(res[[wdh]]$pval.gwas))) {
              fail.gwas <- 0
              qval.gwas <- p.adjust(res[[wdh]]$pval.gwas, method = 'BH')
              idx.gwas <- lapply(alpha, function(typeI){which(qval.gwas <= typeI)})
              fpr.gwas <- lapply(idx.gwas, function(idx){fpr(idx, snp.pos, qtl.pos, win = 0.01)})
              
              sens.gwas <- list.select(fpr.gwas, sens) %>% unlist %>% as.numeric
              spec.gwas <- list.select(fpr.gwas, spec) %>% unlist %>% as.numeric
              found.gwas <- list.select(fpr.gwas, found.qtl) %>% unlist(., recursive = F) %>% list.rbind 
              
            } else {
              fail.gwas <- 1
              sens.gwas <- rep(0, length(alpha))
              spec.gwas <- rep(0, length(alpha))
              found.gwas <- matrix(0, ncol = length(qtl.pos), nrow = length(alpha))
            }
            
            if(all(is.finite(res[[wdh]]$pval.ridge))){
              fail.ridge <- 0 
              idx.ridge <- lapply(alpha, function(typeI){which(res[[wdh]]$pval.ridge <= typeI)})
              fpr.ridge <- lapply(idx.ridge, function(idx){fpr(idx, snp.pos, qtl.pos, win = 0.01)})
              
              sens.ridge <- list.select(fpr.ridge, sens) %>% unlist %>% as.numeric
              spec.ridge <- list.select(fpr.ridge, spec) %>% unlist %>% as.numeric
              found.ridge <- list.select(fpr.ridge, found.qtl) %>% unlist(., recursive = F) %>% list.rbind 
              
            } else{
              fail.ridge <- 1
              sens.ridge <- rep(0, length(alpha))
              spec.ridge <- rep(0, length(alpha))
              found.ridge <- matrix(0, ncol = length(qtl.pos), nrow = length(alpha))
            }
            
            list(sens.gwas = sens.gwas, spec.gwas = spec.gwas, found.gwas = found.gwas, fail.gwas = fail.gwas, 
                 sens.ridge = sens.ridge, spec.ridge = spec.ridge, found.ridge = found.ridge, fail.ridge = fail.ridge)
          }
        }
      }
      
      roc <- unlist(roc, recursive = F)
      len <- length(roc)
      found.gwas <- found.ridge <- matrix(0, ncol = nqtl, nrow = length(alpha))
      
      fail.ridge <- list.select(roc, fail.ridge) %>% unlist %>% sum
      sens.ridge <- list.select(roc, sens.ridge) %>% unlist(., recursive = F) %>% list.cbind %>% apply(., 1, sum) / (len - fail.ridge)
      spec.ridge <- list.select(roc, spec.ridge) %>% unlist(., recursive = F) %>% list.cbind %>% apply(., 1, sum) / (len - fail.ridge)
      fail.gwas <- list.select(roc, fail.gwas) %>% unlist %>% sum
      sens.gwas <- list.select(roc, sens.gwas) %>% unlist(., recursive = F) %>% list.cbind %>% apply(., 1, sum) / (len - fail.gwas)
      spec.gwas <- list.select(roc, spec.gwas) %>% unlist(., recursive = F) %>% list.cbind %>% apply(., 1, sum) / (len - fail.gwas)
      
      
      tab <- list.select(roc, found.ridge) %>% unlist(., recursive = F)
      for(l in 1:length(tab)){
        found.ridge <- found.ridge + tab[[l]]
      } 
      found.ridge <- found.ridge / (len - fail.ridge)
      
      tab <- list.select(roc, found.gwas) %>% unlist(., recursive = F)
      for(l in 1:length(tab)){
        found.gwas <- found.gwas + tab[[l]]
      }
      found.gwas <- found.gwas / (len - fail.gwas)
      
      pdf(file.path(folder.fig, paste0(text, '.pdf')))
      plot(0, 0, xlab = '1 - specificity (FPR)', ylab = 'sensitivity (TPR)', xlim = c(0, 1), ylim = c(0,1), main = 'ROC curve', type = 'n', sub = text)
      abline(0, 1, col = 8)
      points(1 - spec.ridge, sens.ridge)
      points(1 - spec.gwas, sens.gwas, col = 4, pch = 20)
      legend('bottomright', legend = c('Ridge', 'GWAS'), col = c(1, 4), pch = c(1, 20))
      dev.off()
      
      # observed power (true positive rate)
      tab <- cbind(alpha, found.ridge, found.gwas)
      write.table(tab, file.path(folder.results, paste0(text, '.pwr')), col.names = c('FDR', paste0(rep(c('ridge-qtl', 'gwas-qtl'), each = nqtl), 1:nqtl)), row.names = F)
      
    }
  }
  
}

stopCluster(cl)
