# Supplementary material for: Design of experiments for fine-mapping quantitative trait loci in livestock populations
Source: BMC Genet. 2020 Jun 29;21:66. doi: 10.1186/s12863-020-00871-1 (PMC7324978; doi:10.1186/s12863-020-00871-1)
Supplement: Supplementary file 3 — Additional file 3 R script including functions used for data simulation and analysis. [file 12863_2020_871_MOESM3_ESM.txt]

#### PART 1: set up covariance matrix ##################################


# ++++++++++++++++++++++++++++++++++++++++++++++++++++++++++++++++++++++++++++++++++++++++++++++++++++++
#                                               Haplo2Geno
# ++++++++++++++++++++++++++++++++++++++++++++++++++++++++++++++++++++++++++++++++++++++++++++++++++++++

# CALL: Haplo2Geno( inpMat ) 
# ARGUMENTS: inpMat: [MATRIX] Haplotype matrix.

# Use of Rcpp to speed-up code...  

Haplo2Geno = function( inpMat ) {
  n = dim( inpMat )[1]
  p = dim( inpMat )[2]
  outMat = matrix( NA, nrow = n/2, ncol = p)
  for( i in 1:(n/2) ) outMat[ i, ] = inpMat[ (2*i - 1), ] + inpMat[ 2*i, ]
  colnames(outMat) = colnames(inpMat)     # Retain original column names
  return( outMat )
}

# ++++++++++++++++++++++++++++++++++++++++++++++++++++++++++++++++++++++++++++++++++++++++++++++++++++++
#                                               Expectation matrices
# ++++++++++++++++++++++++++++++++++++++++++++++++++++++++++++++++++++++++++++++++++++++++++++++++++++++

# Read each entry of the genotyped matrices for the Sires and apply the following replacement rule:
# 1. A is coded as 1, then 2 (AA) -> 0.5, 1 (AB, BA) -> 0, 0 (BB) -> -0.5, or
# 2. A is coded as 0, then 0 (AA) -> 0.5, 1 (AB, BA) -> 0, 2 (BB) -> -0.5

# CALL: ExpectMat( inMat )
# ARGUMENT(S): 1.    inMat: [MATRIX, VECTOR] The paternal Genotype matrix or vector.
#              2. A_coding: [0, 1] Coding of allele A

ExpectMat = function( inMat, A_coding = 1 ) {
  if(A_coding == 1) {
    rule = function( index ) ifelse( index == 2 , 0.5, ifelse( index == 0, -0.5, 0 ) )
  } else rule = function( index ) ifelse( index == 0 , 0.5, ifelse( index == 2, -0.5, 0 ) )
  
  if(class(inMat) == "matrix") ExP.Fa = apply( inMat, 2, rule )
  if(class(inMat) == "numeric") ExP.Fa = sapply( inMat, rule )
  return( ExP.Fa )
}

# ++++++++++++++++++++++++++++++++++++++++++++++++++++++++++++++++++++++++++++++++++++++++++++++++++++++
#                                               LD matrices
# ++++++++++++++++++++++++++++++++++++++++++++++++++++++++++++++++++++++++++++++++++++++++++++++++++++++

#           === === === CALCULATE THE LINKAGE DISEQUILIBRIUM MATRIX FOR THE DAMS === === === 

# CALL: LDdam( inMat )
# ARGUMENT(S): 1. inMat: [MATRIX] The maternal HAPLOTYPE matrix.
#              2. pos_chr: [LIST] The positions of markers on chromosomes.
# The function generates a block diagonal sparse matrix based on Matrix::bdiag.
# Use as.matrix() to obtain a regular one.

# To do list:
# 1. Progress bar would be nice :)

LDdam = function( inMat, pos_chr ){
  # Check and if necesary install the Matrix package
  if ( !require( "Matrix" ) ) install.packages( "Matrix", dependencies = TRUE )  
  
  length_chr = vector( mode = "list", length = length( pos_chr ) )
  inMatByChr = vector( mode = "list", length = length( pos_chr ) )
  Dd = vector( mode = "list", length = length( pos_chr ) )
  
  for( nc in seq_along( pos_chr ) ) {
    
    length_chr[[ nc ]] = length( pos_chr[[ nc ]] )
    # Split inMat by chromosome 
    if( nc == 1 ) inMatByChr[[ nc ]] = inMat[ , 1:sum( unlist( length_chr[ 1:nc ] ) ) ]
    else inMatByChr[[ nc ]] = inMat[ , ( sum( unlist( length_chr[ 1:( nc - 1 ) ] ) ) + 1 ):sum( unlist( length_chr[ 1:nc ] ) ) ]
    
    n = dim( inMatByChr[[ nc ]] )[1]  
    p = dim( inMatByChr[[ nc ]] )[2]
    haplo.freq = array( numeric(), dim = c( 2, 2, p, p ) )
    Dd[[ nc ]] = matrix( NA, nrow = p, ncol = p )
    for( j in 1:p ) { 
      for( k in j:p ) { # Calculates the upper triangular part plus diagonal
        zz = sum( !inMatByChr[[ nc ]][ , j ] & !inMatByChr[[ nc ]][ , k ] ) # zero-zero
        oz = sum( inMatByChr[[ nc ]][ , j ] & !inMatByChr[[ nc ]][ , k ] )  # one-zero
        zo = sum( !inMatByChr[[ nc ]][ , j ] &  inMatByChr[[ nc ]][ , k ] ) # zero-one
        oo = sum( inMatByChr[[ nc ]][ , j ] &  inMatByChr[[ nc ]][ , k ] )  # one-one
        haplo.freq[ , , j, k ] = 1/n * matrix( c( zz, oz, zo, oo ), ncol = 2 )
        Dd[[ nc ]][ j, k ] = det( haplo.freq[ , , j, k ] )
      }
    }
    Dd[[ nc ]] = Matrix::forceSymmetric( Dd[[ nc ]] ) # The whole matrix
  }
  return( Reduce( Matrix::bdiag, Dd ) ) # Creates a block diagonal sparse matrix 
}

#                   === === === LINKAGE DISEQUILIBRIUM FOR THE SIRES === === ===

# ARGUMENT(S): 1. inMat:   [MATRIX] Haplotype matrix for sires for all chromosomes. 
#              2. pos_chr: [LIST] The positions of markers on chromosomes.
#              3. family:  [VECTOR] Which family (sire) should be processed?
#                          Vector with consecutive entries of the form 1:2, 3:4, 5:6 and so on,
#                          but not as 2:3, 4:5 and so on.
#              4. map_fun: [haldane,kosambi] The mapping function applied.
# The function generates a block diagonal sparse matrix based on Matrix::bdiag.
# Use as.matrix() to obtain a regular one.

LDsire = function( inMat, pos_chr, family, map_fun = "haldane" ) {
  
  # Check and if necesary install the Matrix package
  if( !require( "Matrix" ) ) install.packages( "Matrix", dependencies = TRUE ) 
  
  # Mapping functions
  # 1. Haldane
  if( map_fun == "haldane" ) 
    theta = function( pos_chr, nc, j, k ) { 
      0.5 * ( 1 - exp( -2 * ( abs( pos_chr[[ nc ]][k] - pos_chr[[ nc ]][j] ) ) ) ) 
    } 
  # 2. Kosambi
  if( map_fun == "kosambi" ) 
    theta = function( pos_chr, nc, j, k ) { 
      0.5 * tanh( 2 * ( abs( pos_chr[[ nc ]][k] - pos_chr[[ nc ]][j] ) ) )
    } 
  
  if( length( family ) != 2 ) stop( "Number of rows not correct." )
  inMat = inMat[ family, ]
  
  length_chr = vector( mode = "list", length = length( pos_chr ) )
  inMatByChr = vector( mode = "list", length = length( pos_chr ) )
  Ds = vector( mode = "list", length = length( pos_chr ) )
  for( nc in seq_along( pos_chr ) ) {
    length_chr[[ nc ]] = length( pos_chr[[ nc ]] )
    # Split inMat by chromosome
    if( nc == 1 ) inMatByChr[[ nc ]] = inMat[ , 1:length( pos_chr[[ nc ]] ) ]
    else inMatByChr[[ nc ]] = inMat[ , ( sum( unlist( length_chr[ 1:( nc - 1 ) ] ) ) + 1 ):sum( unlist( length_chr[ 1:nc ] ) ) ] 
    
    p = dim( inMatByChr[[ nc ]] )[2]
    Ds[[ nc ]] = matrix( NA, nrow = p, ncol = p )
    for( j in 1:p ) { 
      for( k in j:p ) { # Calculates the upper triangular part plus diagonal
        if( sum( inMatByChr[[ nc ]][ , j ] ) == 1 & sum( inMatByChr[[ nc ]][ , k ] ) == 1 ) { 
          if( sum( inMatByChr[[ nc ]][ 1, j ], inMatByChr[[ nc ]][ 1, k ] ) == 1 ) Ds[[ nc ]][ j, k ] = -0.25 * ( 1 - 2 * theta( pos_chr, nc, j, k ) )
          else Ds[[ nc ]][ j, k ] = 0.25 * ( 1 - 2 * theta( pos_chr, nc, j, k ) )
        }
        else Ds[[ nc ]][ j, k ] = 0 
      }
    }
    Ds[[ nc ]] = Matrix::forceSymmetric( Ds[[ nc ]] ) # The whole matrix
  }
  return( Reduce( Matrix::bdiag, Ds ) ) # Creates a block diagonal sparse matrix 
}

# ++++++++++++++++++++++++++++++++++++++++++++++++++++++++++++++++++++++++++++++++++++++++++++++++++++++
#                                               Covariance matrices
# ++++++++++++++++++++++++++++++++++++++++++++++++++++++++++++++++++++++++++++++++++++++++++++++++++++++

# CALL: CovarMatrix( exp_freq_mat, LDDam, LDSire, Ns )
# ARGUMENTS: exp_freq_mat: [LIST] A list of EXPECTATION matrices usually by experiment.
#            LDDam:        [LIST] A list of Linkage disequilibrium matrices for damns usually by experiment.
#            LDSire:       [LIST] A list of all Linkage disequilibrium matrices for the sires usually by experiment.
#                                 Each element of the list corresponds to a family.
#            Ns:           [VECTOR] The Family size for each sire s.
# REMARK: The internal suMM function works on lists! 

CovarMatrix = function( exp_freq_mat, LDDam, LDSire, Ns ) {
  
  suMM = function( InsertList ) Reduce( "+", Map( "*", InsertList, Ns/sum( Ns ) ) )
  
  #        --- --- --- Process the EXPECTATION matrices --- --- ---
  e1 = list()
  for( i in 1:dim( exp_freq_mat )[1] ) { e1[[i]] = exp_freq_mat[ i, ] }
  e2 = mclapply( e1, tcrossprod )
  
  #                  --- --- --- Compute the COVARIANCE matrix --- --- ---
  sm = suMM( e1 )
  covK = LDDam + suMM( LDSire ) + suMM( e2 ) - tcrossprod( sm )
  return( covK )
}


#### PART 2: collection of functions  ##################################

# variance of beta_k, threshold and degrees of freedom
ratio <- function(lambda, eigendec, n, weights = 1, alpha = 0.01){
  p <- length(eigendec$values)
  if (length(weights) < p) weights <- rep(weights[1], p)
  
  V <- eigendec$vectors
  df.mod <- sum(eigendec$values / (eigendec$values + lambda / n))
  df.res <- sum(eigendec$values * (eigendec$values + 2 * lambda / n) / (eigendec$values + lambda / n) ^2)
  threshold <- vb <- NA
  if(df.res >= n) {
    cat("WARNING: df.res", df.res, '(> n) \n')
  } else{
    threshold <- qnorm(1 - alpha / 2)
    vb <- sapply(1:p, function(k) {1 / weights[k] * sum(V[k, ]^2 * eigendec$values / (eigendec$values + lambda / n) ^ 2)}) # up to a constant sigmaE2 / n
  }
  out <- list(df = df.res, var.beta = vb, threshold = threshold)
  return(out)
}


# expectation of beta_k 
coeff.beta.k <- function(k, beta.true, lambda, eigendec, n, weights = 1){ 
  p <- length(eigendec$values)
  if (length(weights) < p) weights <- rep(weights[1], p)
  
  V <- eigendec$vectors
  d <- eigendec$values / (eigendec$values + lambda / n)
  z <- c()
  for(i in 1:length(d)) {
    z[i] <- sum(d * V[i, ] * V[k, ]) # coefficient for beta_i, then E(beta_k)=sum(coeff_(i,k)*beta_i)
  }
  return(1 / sqrt(weights[k]) * sum( z * sqrt(weights) * beta.true))
}


# sample QTL positions
position.qtl <- function(p, nqtl, nchr = 1){
  p <- round(p / nchr)
  pos <- list(sample(1:round(quantile(1:p, 0.25)), nqtl), # beginning of 1. chromosome
              sample(round(quantile(1:p, 0.25)):round(quantile(1:p, 0.75)), nqtl), # middle
              sample(round(quantile(1:p, 0.75)):p, nqtl), # end 
              sample(1:p, nqtl)) # arbitrary position
  names(pos) <- c('beginning', 'middle', 'end', 'arbitrary')
  return(pos)
}


# t-test single-locus approach
pwr.ttest1 <- function(n, x, alpha = 0.01){
  quant <- qt(1 - alpha / 2, n - 1)
  pt(quant, df = n - 1, ncp = x * sqrt(n), lower.tail = F) +
    pt(-quant, df = n - 1, ncp = x * sqrt(n))
}

# minimum n so that df.res < n 
start.value <- function(lambda, R, nfam, weights = 1, alpha = 0.01){
  p <- nrow(R)
  if (length(weights) < p) weights <- rep(weights[1], p)
  if (sum(weights == 1) != p ){
    R <- t(apply(R, 1, function(x) {x / sqrt(weights)}))
    R <- apply(R, 2, function(x) {x / sqrt(weights)})
  } # -> leads to "near-symmetric" matrix
  e <- eigen(R)
  
  repeat{
    res <- ratio(lambda, e, nfam, weights, alpha)
    if(!is.na(res$threshold)) break
    nfam <- nfam + 10
    if(nfam == 1000) {
      print('ERROR: no start value obtained')
      break
    }
  }
  return(nfam)
}


# adapt simpleM to consider theoretical covariance instead of composite LD values
simpleM <- function(mat){
  e <- eigen(mat, only.values = T)$values
  s <- sum(e)
  p <- length(e)
  ss <- sapply(1:p, function(x) {sum(e[1:x])/ s})
  m <- min(which(ss >= 0.995)) 
  return(m)  
}


# at least one significant SNP in window around QTL = 1 TP (<= nqtl)
fpr <- function(sign.snp, snp.pos, qtl.pos, win = 1e-2){ # window around true QTL in map distances (e.g. cM)
  
  len <- length(snp.pos)
  pos.a <- qtl.pos - win
  pos.e <- qtl.pos + win
  qtl.map <- data.frame(qtl.pos, pos.a, pos.e)   
  
  # SNPs being next to causative variants
  qtlsnp <- found.qtl <- c()
  for (l in 1:length(qtl.pos)) {
    interval <- which((snp.pos >= qtl.map$pos.a[l]) & (snp.pos <= qtl.map$pos.e[l]))
    qtlsnp <- c(qtlsnp, interval)
    found.qtl[l] <- any(sign.snp %in% interval)
  } 
  
  tp <- sum(found.qtl)
  fp <- sum(!(sign.snp %in% qtlsnp))
  fn <- sum(!found.qtl)
  tn <- sum(setdiff(1:len, sign.snp) %in% setdiff(1:len, qtlsnp))
  
  return(list(sens = tp / (tp + fn), spec = tn / (fp + tn), tp = tp, fp = fp, tn = tn, fn = fn, found.qtl = found.qtl))
}


recode.loci <- function(pop){
  X <- pullSegSiteGeno(pop)
  freqs <- colSums(X) / (2 * nrow(X))
  rec <- which(freqs < 0.5)  
  return(rec)
}

recode.anything <- function(mat, loci, geno = F){
  if(!geno){ # haplotypes
    for(l in loci){
      eins <- mat[, l] == 1
      mat[mat[, l] == 0, l] <- 1
      mat[eins, l] <- 0
    }
  } else{ # genotypes
    for(l in loci){
      zwei <- mat[, l] == 2
      mat[mat[, l] == 0, l] <- 2
      mat[zwei, l] <- 0
    }  
  }
  return(mat)
}


#### PART 3: sample size calculation ##################################

# determine optimal sample size at given power 

pwr.normtest <- function(R, n, betaSE, lambda, pos, weights = 1, alpha = 0.01){
  
  p <- nrow(R)
  if (length(weights) < p) weights <- rep(weights[1], p)
  if (sum(weights == 1) != p ){
    R <- t(apply(R, 1, function(x) {x / sqrt(weights)}))
    R <- apply(R, 2, function(x) {x / sqrt(weights)})
  } # -> leads to "near-symmetric" matrix
  e <- eigen(R)
  #  e <- eigen(diag(1 / sqrt(weights)) %*% R %*% diag(1 / sqrt(weights)))
  
  beta.true <- rep(0, p); beta.true[pos] <- betaSE
  x <- t(beta.true) %*% R %*% beta.true
  h2.ld <- x / (1 + x)
  h2.le <- sum(beta.true^2) / (1 + sum(beta.true^2))
  
  out <- ratio(lambda, e, n, weights, alpha)
  
  eb <- sapply(1:p, function(k) {coeff.beta.k(k, beta.true, lambda, e, n, weights)})
  term <- eb / sqrt(out$var.beta) * sqrt(n)
  pwr <- pnorm(out$threshold - term, lower.tail = F) + pnorm(-out$threshold - term)
  result <- mean(pwr[pos]) # OR: min(pwr[pos])
  
  return(c(result, h2.le, h2.ld))
}


search.best.n.bisection <- function(R, betaSE, lambda, pos, nstart, nmax, typeII, alpha = 0.01){
  y <- c(); k <- 0
  n1 <- nstart
  n3 <- nmax
  n2 <- ceiling(mean(c(n1, n3)))
  
  y[n1] <- pwr.normtest(R, n1, betaSE, lambda, pos, alpha = alpha)[1]
  y[n2] <- pwr.normtest(R, n2, betaSE, lambda, pos, alpha = alpha)[1]
  y[n3] <- pwr.normtest(R, n3, betaSE, lambda, pos, alpha = alpha)[1]
  
  repeat{
    if(y[n3] < 1 - typeII) {
      cat('WARNING: power', 1- typeII, 'can not be achieved. Increase nmax. \n')
      return(n3)
      break
    }
    
    if(all(y[c(n1, n2, n3)] >= 1 - typeII)){
      return(n1)
      break
      
    } else if(all(y[c(n2, n3)] >= 1 - typeII)){
      n3 <- n2
      n2 <- ceiling(mean(c(n1, n3)))
      y[n2] <- pwr.normtest(R, n2, betaSE, lambda, pos, alpha = alpha)[1]
      
    } else if(y[n3] >= 1 - typeII){
      n1 <- n2
      n2 <- ceiling(mean(c(n1, n3)))  
      y[n2] <- pwr.normtest(R, n2, betaSE, lambda, pos, alpha = alpha)[1]
    }
    
    k <- k + 1
    if(k > log2(nmax - nstart)) {
      return(n2)
      break
    }
  }
}


#### PART 4: data simulation ##################################

# simulate recent population and determine correlation matrices between markers

sim_data <- function(wdh = '', dir = '', recode = F){
  
  founder.file <- file.path(dir, paste0('popE_', wdh, '.RData'))
  
  ### simulate founder population ########################################
  u <- 0
  repeat{
    founderPop <- runMacs2(nInd = 2 * nmothers.max, nChr = 1, segSites = p, Ne = 100, bp = 1e+08,
                           genLen = 0.01, mutRate = 2.5e-08)
    
    assign("SP", SimParam$new(founderPop), envir = globalenv())
    #  SP <- SimParam$new(founderPop)
    SP$setGender("yes_sys")
    SP$addTraitA(nQtlPerChr = 1)
    SP$addTraitA(nQtlPerChr = 2)
    SP$addTraitA(nQtlPerChr = 3)
    SP$addTraitA(nQtlPerChr = 4)
    SP$addTraitA(nQtlPerChr = 5)
    SP$setVarE(h2 = rep(h2, SP$nTraits))
    
    for(l in 1:SP$nTraits){
      trait <- SP$traits[[l]]
      # Change additive effects to ones
      trait@addEff <- rep(1, trait@nLoci)
      # Change intercept to zero
      trait@intercept <- 0
      # Replace trait at position l
      SP$switchTrait(trait, l)
    }
    SP$rescaleTraits(mean = rep(0, SP$nTraits), var = rep(1, SP$nTraits), varEnv = rep(0, SP$nTraits), varGxE = rep(1e-06, SP$nTraits))
    pop <- newPop(founderPop)
    if(all(is.finite(varA(pop)))) break
    
    u <- u + 1
    if (u == 10){
      cat('ERROR no meaningful simulation in repetition', wdh, '\n')
      stop
    }
  }
  map.snp <- founderPop@genMap[[1]] 
  rec <- recode.loci(pop)
  save(list = c('SP', 'founderPop', 'pop', 'rec'), file = founder.file)
  
  my_pop <- selectCross(pop = pop, nFemale = nmothers.max, nMale = nfathers.max, use = "pheno", nCrosses = nmothers.max, trait = 1)
  
  # maternal haplotypes of progeny
  H.mat <- pullSegSiteHaplo(my_pop, haplo = 1)
  H.mat <- recode.anything(H.mat, rec)
  
  # sire haplotypes
  sire <- pop@id[match(my_pop@father, pop@id)]
  rown <- paste(rep(unique(sire), each = 2), c(1, 2), sep = '_')
  H.sire <- pullSegSiteHaplo(pop)[rown, ]
  H.sire <- recode.anything(H.sire, rec)
  
  
  ### SET UP COVARIANCE MATRIX ########################################
  
  for(N in c(1, 5, 10)){
    ### prepare data for covariance matrix ###
    haploSire <- H.sire[1:(2 * N), ]
    haploMo <- H.mat
    
    XSire <- list(matrix(sapply(1:ncol(haploSire), function(k){haploSire[seq(1, 2 * N, 2), k] + haploSire[seq(2, 2 * N, 2), k]}),
                         nrow = N, ncol = p))
    pos_chr <- list(map.snp)
    
    ### calculate covariance matrix ###
    expectationMat <- matrix(mclapply( XSire, ExpectMat )[[1]], nrow = N, ncol = p)
    linkDam <- LDdam( inMat = haploMo, pos_chr )
    
    fam <- vector( mode = "list", length = length( 1:N ) )
    for( l in 1:N ) fam[[l]] <- ( 2*l - 1 ):( 2*l )
    
    # Output is a list of lists. First level -> experiments, second level -> matrices for each family
    linkSire <- foreach( indexFam = 1:N ) %do% LDsire( inMat = haploSire, pos_chr, family = fam[[indexFam]], map_fun = "haldane" )
    
    Ns <- rep( nfam, N )
    CovMat <- CovarMatrix( expectationMat, linkDam, linkSire, Ns )
    
    ### correlation matrix ###
    s <- diag(CovMat)
    id <- s > 1e-6
    CovMat <- CovMat[id, id]; s <- s[id]
    R <- t(apply(CovMat, 1, function(x) {x / sqrt(s)}))
    R <- apply(R, 2, function(x) {x / sqrt(s)})
    
    saveRDS(R, file = file.path(dir, paste0('Rmatrix_window_N', N, '_', wdh, '.rds')))
  }
}


#### PART 5: data analysis ##################################

# estimate marker effects in sample of recent population based on (1) single-locus regression or (2) multiple-locus regression (ridge)

estimate <- function(pop, nfam, nfathers, nmothers.max, p, coltrait, rec){
  
  n <- nfam * nfathers
  ## determine recent population
  my_pop <- selectCross(pop = pop, nFemale = nmothers.max, nMale = nfathers, use = "pheno", nCrosses = n, trait = coltrait)
  
  # family-wise centred genotype and phenotype matrix
  X <- pullSegSiteGeno(my_pop)
  X <- recode.anything(X, rec, geno = T)
  M <- apply(X, 2, function(y){tapply(y, my_pop@father, mean)})
  if(nfathers == 1) {
    M <- matrix(M, nrow = nfathers, ncol = p)
    rownames(M) <- my_pop@father[1]
  }
  y <- pheno(my_pop)[, coltrait]
  Xc <- matrix(ncol = p, nrow = n)
  for(s in unique(my_pop@father)){
    id <- which(my_pop@father == s)
    Xc[id, ] <- sapply(1:ncol(X), function(i){(X[id, i] - M[s, i])})
    y[id] <- y[id] - mean(y[id])
  }
  Xs <- apply(Xc, 2, function(x){if(sd(x) > 1e-6) x / sd(x) else x})
  y <- y / sd(y)
  
  
  ## GWAS
  Meff <- simpleM(t(Xs) %*% Xs)
  
  ### GWAS accounts for confounding by pedigree
  ANIMAL <- factor(1:n + nfathers)
  dadid <- factor(rep(1:nfathers, each = nfam))
  momid <- rep(NA, length(ANIMAL))
  
  pedigree <- data.frame(ANIMAL, dadid, momid)
  ainv <- asreml.Ainverse(pedigree)$ginv
  
  pval.gwas <- apply(Xs, 2, function(z){
    data <- data.frame(y, z)
    data$id <- ANIMAL
    mod <- asreml(fixed = y ~ z, random = ~ ped(id, var = T, init = 1), data = data, ginverse = list(id = ainv), 
                  na.method.X = "omit", na.method.Y = "omit", control = asreml.control(trace = FALSE))
    beta.SE <- sqrt(mod$vcoef$fixed[1] * mod$sigma2)
    if(beta.SE > 1e-6){
      pval <- 2 * pnorm(abs(mod$coefficients$fixed[1]) / beta.SE, lower.tail = F)
    } else pval <- 1
    return(pval)
  })
  
  ## SNP-BLUP approach
  data <- data.frame(y, Xs)
  ridge <- asreml(fixed = y ~ 1, random = ~ grp(geno), group = list(geno = 2:ncol(data)), data = data, 
                  control = asreml.control(trace = F), na.method.X = "omit", na.method.Y = "omit",  workspace = 1024e+06)
  ridge$Vu <- summary(ridge)$varcomp$component[1]
  ridge$u.var <- ridge$vcoef$random * ridge$sigma2 # var for u-uHat
  u.var <- ridge$Vu - ridge$u.var # var for uHat, Searle p. 272
  
  id <- u.var > 1e-6
  pval.ridge <- rep(1, p)
  pval.ridge[id] <- 2 *  pnorm(abs(ridge$coefficients$random[id]) / sqrt(u.var[id]), lower.tail = F)
  
  list(Meff = Meff, pval.gwas = pval.gwas, pval.ridge = pval.ridge)
}
